# Supplementary material for: Assessment of the vulnerability of alpine grasslands on the Qinghai-Tibetan Plateau
Source: PeerJ. 2020 Feb 6;8:e8513. doi: 10.7717/peerj.8513 (PMC7007972; doi:10.7717/peerj.8513)
Supplement: Supplemental Information 1 [file peerj-08-8513-s001.csv]

ID	TYPE	GI	SI	RI	EI	VI
1	AS	1.8533	52.46390876	49.49047427	27.10087191	34.73991529
1	AM	1.8533	55.95074236	60.333693	32.28382707	37.38143327
2	AS	1.5476	58.19435531	50.19183139	28.0332582	40.79258682
2	AM	1.5476	59.58634059	56.36259442	28.07637874	38.48831493
4	AM	1.3671	53.81370895	63.48716894	43.11901814	43.7947281
6	AS	0.6018	72.25906285	51.05427807	34.40555364	58.87214365
6	AM	0.6018	73.65892484	54.70447961	32.54905011	56.40727599
7	AS	1.2636	57.68300723	51.87948573	30.13152286	41.71644846
7	AM	1.2636	58.53864934	57.03964729	31.14804394	40.44863242
8	AS	1.6109	60.63648854	53.22839198	23.79889768	37.18454727
8	AM	1.6109	63.55031569	60.20587234	29.54200947	41.35856077
9	AM	2.5339	48.06717362	64.97327033	36.48391338	42.08346453
10	AS	1.8262	54.3619467	48.21993592	26.86541597	37.22323082
10	AM	1.8262	63.04787023	56.53259001	28.90822234	42.21853871
11	AS	0.7632	73.30754734	52.32269851	40.08968489	63.26791847
11	AM	0.7632	75.2315256	61.03675377	40.47750226	60.2103553
12	AM	0.4296	69.83451249	61.62445749	41.63292747	56.63940055
13	AS	0.6422	68.71775472	51.549267	32.17344815	53.67765372
13	AM	0.6422	68.43235944	58.35939588	34.04743313	50.74715899
14	AS	0.9358	61.23565043	52.00996654	30.22434648	44.61341838
14	AM	0.9358	62.97144657	56.95981302	30.96585612	44.30842664
15	AM	1.098	66.54667733	63.36152381	33.90240889	46.42292133
16	AS	1.5742	59.00803018	53.31321875	27.69688854	39.57344772
16	AM	1.5742	62.99475355	66.08170221	32.09732473	40.23189576
17	AS	1.6846	63.3428794	51.22359649	28.57318175	45.70106093
17	AM	1.6846	63.3382637	55.26184313	27.54189823	42.276943
19	AS	0.8665	63.64643615	56.12699408	35.60088913	49.31354076
19	AM	0.8665	68.46201889	62.6665293	37.74332394	51.78868936
20	AS	0.8896	73.13148825	52.22044505	28.41217479	54.40181347
20	AM	0.8896	79.09176581	60.96922247	33.05453261	57.78247189
21	AS	0.4221	66.40955043	52.02000151	50.80940326	66.91800265
21	AM	0.4221	63.02058897	59.43675992	43.68411779	54.22288817
22	AS	0.6143	54.86153581	51.33473334	32.65160726	41.68982965
22	AM	0.6143	55.87888758	58.72614516	28.74621172	34.68796156
23	AM	0.7134	69.01259204	64.85883874	29.78326034	43.71175354
24	AM	1.0735	65.44387958	64.56756878	25.92032653	37.3718412
25	AM	1.2651	59.09492436	64.58803308	43.95465414	47.39820144
26	AM	1.4454	65.01835453	67.41661867	33.5256314	42.4425578
27	AM	1.5837	59.486517	69.45389329	42.01140545	43.83710246
28	AM	1.3703	70.97871334	66.29704942	28.32282271	43.82299867
29	AM	1.3043	50.12874322	63.54450223	37.24662079	35.17557553
30	AS	1.1492	55.54780929	51.99238673	23.67842118	32.5689564
30	AM	1.1492	58.64023063	59.11229245	28.72356103	36.94480287
31	AM	0.9318	52.78219845	61.1201633	42.74153007	43.51867904
33	AM	1.1496	49.27230339	65.27533401	37.53913824	33.72264429
35	AS	0.4511	70.32652402	51.23115522	42.83052285	63.82392362
35	AM	0.4511	72.93201199	57.67307304	39.47957945	59.67781078
36	AS	1.2627	55.76357008	48.83498423	22.9998868	34.02336786
36	AM	1.2627	58.7750643	59.36936396	28.53511127	36.44063242
37	AS	1.8237	64.97393631	51.19890215	31.91438897	49.77611713
37	AM	1.8237	65.75223781	54.95269526	31.75685704	48.3445787
38	AS	1.5316	57.4220062	49.5132728	25.43401892	37.85200017
38	AM	1.5316	62.78954615	62.55178835	35.00860168	44.1665465
39	AS	1.3175	52.08097422	54.72966529	25.3786592	30.3627588
39	AM	1.3175	57.74910776	66.21381638	33.65394858	37.4430017
40	AM	1.3182	64.56176753	62.99751823	30.95025399	42.58740151
41	AS	1.714	59.96152664	50.00479009	24.70877957	39.19400841
41	AM	1.714	61.47420426	54.87043434	28.27797024	41.19728945
44	AS	1.0591	60.45041306	55.15735965	29.14019412	41.47743468
44	AM	1.0591	62.51696906	63.45636875	30.59944538	39.89591709
45	AS	1.2747	60.35951071	48.42929751	27.65983923	43.57623794
45	AM	1.2747	61.02847121	60.62733245	33.38091685	42.49321844
46	AS	0.7799	62.41280968	52.95697069	33.73744536	48.65449737
46	AM	0.7799	62.45277205	61.28355233	37.45213663	47.47396968
47	AS	0.873	66.31612094	54.56729704	33.04443681	51.07635489
47	AM	0.873	61.91743561	63.23845907	37.20880892	45.64604565
48	AS	0.3368	58.71002046	50.63697897	57.71711164	67.13149582
48	AM	0.3368	56.88330223	54.27773038	47.2841379	55.01143097
49	AS	0.348	56.72482907	55.42315026	63.35218159	66.96493283
49	AM	0.348	54.38557061	57.10483527	47.99471145	51.73092274
50	AS	0.4999	46.47547945	53.78318871	40.68556783	39.84585863
50	AM	0.4999	47.40243093	55.37918868	53.34362263	51.73964379
51	AS	0.4924	56.18938445	57.80536531	44.97886319	49.63000408
51	AM	0.4924	54.48309985	60.25736	37.55013579	40.78449951
52	AM	1.0897	58.91935166	58.41373011	26.8804079	35.81653673
53	AS	0.6429	47.12558838	55.00594489	45.26089822	43.82344781
53	AM	0.6429	47.49595774	58.35950747	35.75548248	33.71209411
54	AM	0.8914	62.21444171	60.22490601	28.97726345	39.6881222
55	AS	1.5864	50.85719125	55.31082391	40.89922414	42.88306054
55	AM	1.5864	54.72764019	60.93378728	33.77787847	37.07617521
56	AS	0.9272	69.53487287	46.2472499	30.79305077	55.94257122
56	AM	0.9272	73.04968899	54.04211951	34.36094431	57.26812442
57	AS	1.4808	54.81201048	54.09636504	31.25472485	38.48118238
57	AM	1.4808	58.28855394	58.90035184	29.86324768	37.9708182
58	DS	0.3054	55.95954535	41.81111859	47.43320955	62.270772
58	AS	0.3054	51.37969017	48.02483564	42.006557	50.02412433
58	AM	0.3054	57.81616241	50.26574768	68.13479838	75.07965395
59	AS	0.6863	70.63917038	48.24349238	39.58846919	63.39528871
59	AM	0.6863	74.55535269	53.90368398	38.35509021	62.31141293
60	DS	0.2649	54.69217634	43.23396445	56.25904766	68.05027917
60	AS	0.2649	52.2334379	45.90709786	51.67529105	60.88899108
60	AM	0.2649	53.07565786	52.57076712	53.2805082	58.36504241
61	AM	0.76	63.63169329	62.67309306	31.35435888	42.02129443
62	AS	1.7253	56.55166583	51.5678318	35.35068065	44.70824338
62	AM	1.7253	59.04082646	63.20382966	31.8250974	38.21288308
63	AS	1.3034	50.73441643	57.51724567	30.66630485	32.44370059
63	AM	1.3034	60.98576086	64.00760052	32.30166293	39.975139
64	AS	1.4183	48.22063959	55.30868889	47.61999691	47.31759476
64	AM	1.4183	51.54464971	54.0108611	38.87861482	42.84180895
65	AS	0.4955	68.69509637	47.49253835	40.32882552	63.38901356
65	AM	0.4955	68.6531508	56.54143954	44.30796099	60.88461946
66	AM	1.122	51.20290486	52.50462113	38.48616074	42.88442104
67	DS	0.2453	56.77925219	38.73909923	42.08328235	60.17315083
67	AS	0.2453	55.16672554	47.26208986	39.15695757	51.12195226
67	AM	0.2453	54.64739433	49.71936456	39.68341905	49.63612899
68	DS	0.2603	55.07106228	48.84887556	51.41450481	60.14167983
68	AS	0.2603	50.92964355	52.25235869	47.43167635	52.04205263
68	AM	0.2603	61.46601095	52.83740422	66.5073033	74.24061017
69	AS	0.4046	49.55699312	53.45170378	36.11581051	38.27493284
72	DS	0.1419	51.60336246	45.65444887	64.3140222	70.51346566
72	AS	0.1419	49.24970349	51.31994981	52.18386722	54.91456019
72	AM	0.1419	51.25595231	55.30561588	49.77036844	51.99143496
94	AS	0.1774	51.03443871	52.41341886	39.14492618	43.65504929
94	AM	0.1774	50.96687031	56.84395836	42.53531066	44.34123925
96	AM	1.36	46.50241351	60.32346643	45.09818695	41.0296033
100	AS	0.2539	54.30513395	54.09755692	48.6953148	54.33980427
100	AM	0.2539	53.87584681	57.12305913	42.14837718	46.18742253
101	DS	2.7617	57.80072003	36.93999232	42.17366466	64.27555167
101	AS	2.7617	53.48051711	43.39971264	58.38214914	67.38956338
102	AS	0.153	52.77207812	50.12347781	59.36658348	64.35518099
102	AM	0.153	50.20263174	56.54733817	65.26595396	63.64042409
103	AS	2.3312	54.37362932	40.30023951	67.19143903	77.20050057
103	AM	2.3312	40.77857387	53.81699498	56.49335138	50.31330611
104	AM	0.8098	46.61848478	61.28846366	51.5026351	46.09012826
106	AS	0.4983	51.66855748	62.43915466	50.54590964	48.86443495
106	AM	0.4983	52.32663296	59.97322293	52.37747126	52.300972
107	AM	1.1666	47.58912818	60.32708423	57.87262	53.20543331
109	AM	1.0917	41.27524298	63.35088589	51.52010472	40.40949167
110	AM	0.2791	49.07471419	58.74534067	47.57522709	46.11545951
111	AM	1.026	54.6202818	62.74214776	39.42446442	40.9530729
112	AM	1.5409	43.39363891	63.19517259	57.1739494	47.43341101
113	AM	0.9743	51.70885667	62.49523402	32.35236277	32.48778905
